# Supplementary material for: Evolution of an adenine base editor into a small, efficient cytosine base editor with low off-target activity
Source: Nat Biotechnol. 2022 Nov 10;41(5):673–85. doi: 10.1038/s41587-022-01533-6 (PMC10188366; doi:10.1038/s41587-022-01533-6)
Supplement: Source Data Fig. 1 — Source data for Fig. 1 [file 41587_2022_1533_MOESM3_ESM.xlsx]

## Sheet: Fig 1e
Passage Number	L1	L2	L3
0	100000000	100000000	100000000
1	1860000	2160000	1210000
2	5320000	6720000	5000000
3	348000000	283000000	143000000
4	150000000	37500000	169000000
5	8000000000	2670000000	5000000000
6	188000000000	83400000000	502000000000
7	184000000000	38400000000	449000000000
