# Supplementary material for: Evolution of an adenine base editor into a small, efficient cytosine base editor with low off-target activity
Source: Nat Biotechnol. 2022 Nov 10;41(5):673–85. doi: 10.1038/s41587-022-01533-6 (PMC10188366; doi:10.1038/s41587-022-01533-6)
Supplement: Source Data Fig. 2 — Source data for Fig. 2 [file 41587_2022_1533_MOESM4_ESM.xlsx]

## Sheet: Fig 2c
	C4				C5				C9				A6
	Rep1	Rep2	Rep3	Rep4	Rep1	Rep2	Rep3	Rep4	Rep1	Rep2	Rep3	Rep4	Rep1	Rep2	Rep3	Rep4
evoA	68.0346	65.4109	67.9929	67.8498	59.3229	55.7468	59.0119	59.2583	5.52867	5.24203	5.74585	5.23163	0.0697837	0.0984882	0.0918823	0.0935891
ABE8e	0.95317	1.03613	1.01154	0.959376	0.465073	0.563114	0.44725	0.468212	0.0690703	0.0855933	0.0585186	0.073445	94.4237	94.7653	94.9381	95.0333
TadCBEa	95.5995	96.2168	93.9782	93.7402	95.2423	95.6818	93.3379	93.1991	2.08118	2.10777	2.37965	1.92479	1.32015	1.30249	1.34423	1.24414
TadCBEb	97.0448	97.1593	96.9156	96.8482	96.8468	97.0358	96.6624	96.5109	2.9997	2.98035	3.1673	3.19602	2.48985	2.49168	2.43532	2.47719
TadCBEc	96.7473	96.6774	95.953	97.4413	96.2771	96.318	95.3292	97.0061	1.25894	1.43189	1.45383	1.33772	2.30234	2.01791	2.25293	2.09152
TadCBEd	87.44	85.7003	93.4266	97.7486	87.0813	85.2993	93.5346	97.7615	8.52408	8.12423	9.49491	9.40322	1.54026	1.49116	1.55848	1.46061
TadCBEe	91.9577	90.4366	91.8088	89.309	91.9831	90.6102	91.9038	89.1986	10.7976	10.2578	11.0117	10.0784	2.98409	2.63019	2.70541	2.77073
TadDE	73.6014	73.6782	71.3887	71.9375	63.1511	63.7211	61.1777	61.0379	2.80686	3.03945	3.64625	2.88727	80.3006	81.2399	79.409	80.3935
No editor	0.124545	0.163961	0.146491	0.164232	0.084691	0.163961	0.093221	0.1076	0.014945	0.016396	0.013317	0.011326	0.089673	0.07105	0.075465	0.056632
