# Supplementary material for: Evolution of an adenine base editor into a small, efficient cytosine base editor with low off-target activity
Source: Nat Biotechnol. 2022 Nov 10;41(5):673–85. doi: 10.1038/s41587-022-01533-6 (PMC10188366; doi:10.1038/s41587-022-01533-6)
Supplement: Source Data Fig. 3 — Source data for Fig. 3 [file 41587_2022_1533_MOESM5_ESM.xlsx]

## Sheet: FANCF
		C6			C7			C8			C11			C14			C17			C19			C20			Indels			A3			A4			A15			A18
	Rep1	Rep2	Rep3	Rep1	Rep2	Rep3	Rep1	Rep2	Rep3	Rep1	Rep2	Rep3	Rep1	Rep2	Rep3	Rep1	Rep2	Rep3	Rep1	Rep2	Rep3	Rep1	Rep2	Rep3	Rep1	Rep2	Rep3	Rep1	Rep2	Rep3	Rep1	Rep2	Rep3	Rep1	Rep2	Rep3	Rep1	Rep2	Rep3
BE4max	63.7529	63.056	61.6446	60.7565	59.9652	58.948	60.0603	59.6097	58.6799	46.1219	46.308	45.8432	0.198917	0.154855	0.140962	0.037889	0.022122	0.11185	0.001579	0.030023	0.009193	0.007894	0.023702	0.006129	8.43029	7.36193	8.0057	0.0599908	0.0948092	0.0582233	0.0773566	0.0726871	0.0505623	0.026838	0.0379237	0.0275794	0.0110509	0.0221222	0.0137897
evoA	55.1168	53.0746	54.4667	52.3745	49.8539	51.0884	51.9528	49.9967	51.1005	37.64	35.9295	37.4261	3.25727	3.0686	3.02249	1.53182	1.56273	1.52858	0.014343	0.037019	0.013567	0.091794	0.099158	0.055777	9.94248	9.42264	9.16094	0.074583	0.109735	0.102508	0.0588058	0.0661052	0.0557766	0.03012	0.0158653	0.0195972	0.0258172	0.013221	0.0211047
evoFERNY	63.152	61.8923	59.926	50.9639	48.9871	48.118	42.2451	41.1472	39.4467	2.63842	2.61578	2.18502	1.12915	0.901373	0.992596	0.333611	0.34887	0.342331	0.014435	0.011978	0.027845	0.019247	0.011978	0.022931	4.5631	4.33168	4.17349	0.0529287	0.0509081	0.0262072	0.0400975	0.0254541	0.0212933	0.0449092	0.00898378	0.00982769	0.0208507	0.0359351	0.00655179
ABE8e	44.4584	42.944	41.2813	2.37233	2.32282	1.9646	0.243732	0.143277	0.17134	0.086119	0.066573	0.043561	0.022748	0.013025	0.026137	0.0065	0.010131	0.004356	0.001625	0.010131	0.00726	0.008124	0.028945	0.005808	1.63463	1.8351	1.5682	51.7914	50.1165	49.1629	69.4945	67.6484	66.7339	0.220984	0.273529	0.373172	0.0991177	0.0911762	0.18586
TadCBEa	69.4069	68.4519	64.5858	63.8247	63.6526	59.8353	47.0665	48.2985	44.7318	16.797	17.1207	15.5956	0.109586	0.106927	0.080407	0.023603	0.012397	0.016081	0.00843	0.003099	0.004824	0.010116	0.009298	0.001608	5.11346	5.43313	5.59469	0.330445	0.291337	0.368262	1.49543	1.53262	1.49074	0.0337189	0.027894	0.0160813	0.030347	0.0309933	0.0112569
TadCBEb	66.0964	64.2359	61.6008	60.4693	58.9836	56.2626	44.6417	43.4627	42.0052	29.2951	28.3936	27.8429	0.070388	0.071385	0.085024	0.009776	0.026083	0.025007	0.04497	0.005491	0.01167	0.007821	0.012355	0.015004	7.01144	6.7473	6.8086	0.95415	1.04333	0.963606	5.35927	4.98874	5.25316	0.017597	0.020592	0.0350099	0.0508359	0.013728	0.0100028
TadCBEc	67.5337	68.7929	65.1303	63.0552	64.2691	60.7089	51.1391	52.037	48.3279	23.0084	24.7163	22.1975	0.074209	0.100871	0.065757	0.020407	0.036426	0.020353	0.020407	0.036426	0.001566	0.012987	0.037827	0.014091	6.22982	6.15035	5.62375	0.231902	0.301213	0.338176	1.54911	1.24268	1.49205	0.0204074	0.0238169	0.0172219	0.0315387	0.0126089	0.0156563
TadCBEd	58.939	56.6894	53.9311	54.2111	52.0862	49.1438	51.6924	49.1878	46.5874	24.9822	23.6152	22.9238	0.086468	0.076883	0.147103	0.058575	0.064679	0.088547	0.008368	0.015865	0.008569	0.012552	0.007322	0.027135	7.58267	7.21355	7.2766	0.139464	0.123256	0.0971165	0.404446	0.273361	0.30706	0.019525	0.0366108	0.00999729	0.0125518	0.0109832	0.0228509
TadCBEe	59.8565	59.0978	56.0545	55.6348	54.8198	51.7745	52.3539	52.4446	48.9196	27.5233	27.6954	25.9657	0.208108	0.202328	0.179074	0.074324	0.048503	0.032559	0.021235	0.018016	0.028119	0.002124	0.018016	0.00148	7.93782	8.12223	8.05091	0.146525	0.268847	0.258991	0.52664	0.77051	0.626017	0.0467181	0.0388027	0.0236791	0.0127413	0.00970067	0.0118396

## Sheet: EMX1
		C5			C6			C10			A2			A8			A11			A13			A14			A16			A17			A19			A20			Indels
	Rep1	Rep2	Rep3	Rep1	Rep2	Rep3	Rep1	Rep2	Rep3	Rep1	Rep2	Rep3	Rep1	Rep2	Rep3	Rep1	Rep2	Rep3	Rep1	Rep2	Rep3	Rep1	Rep2	Rep3	Rep1	Rep2	Rep3	Rep1	Rep2	Rep3	Rep1	Rep2	Rep3	Rep1	Rep2	Rep3	Rep1	Rep2	Rep3
BE4max	48.1141	46.5018	49.1299	44.2567	42.9204	45.0674	0.078431	0.099686	0.079253	0.010695	0.01846	0.027566	0.035651	0.029537	0.041349	0.017825	0.003692	0.02412	0.01426	0.011076	0.003446	0.010695	0.01846	0.020675	0.02852	0.014768	0.006892	0.01426	0.007384	0.037904	0.032086	0.022152	0.010337	0.01426	0.01846	0.020675	1.12656	1.10024	1.13711
evoA	46.8279	47.8759	44.6032	47.2556	48.0574	45.1253	7.04063	7.31666	6.6718	0.01645	0.011344	0.027479	0.021933	0.039703	0.005496	0.010967	0.022687	0.021983	0.010967	0.017015	0.010991	0	0.005672	0.016487	0	0.011344	0.021983	0.005483	0.005672	0.021983	0.0329	0.005672	0.016487	0.010967	0	0.010991	1.61759	1.58811	1.25852
evoFERNY	44.668	44.8492	44.567	28.9617	27.9927	28.1215	1.20569	1.25756	0.959724	0.014396	0.018548	0.00976	0.035991	0.018548	0.006507	0.007198	0.048225	0.003253	0.007198	0.022258	0.006507	0.021594	0.011129	0.003253	0	0.011344	0.021983	0.014396	0.022258	0.003253	0.010797	0.011129	0.026026	0.014396	0.033387	0.013013	1.47921	1.43562	1.23951
ABE8e	6.67964	6.96112	6.78915	0.697709	0.752867	0.853893	0.018361	0.023165	0.017498	2.40893	2.59836	2.79965	8.64057	8.62901	9.6273	25.7785	25.6631	27.2056	0.146886	0.158295	0.125984	0.05141	0.061774	0.052493	0.007344	0.015443	0.024497	0.025705	0.007722	0.031496	0.014689	0.007722	0.010499	0.018361	0.023165	0.013998	0.738102	0.922744	0.762905
TadCBEa	52.9968	49.3977	50.6617	54.2958	50.9375	52.2205	0.676426	0.548203	0.731692	0.030288	0.038409	0.022269	0.053845	0.024442	0.063625	0.013461	0.027934	0.022269	0.010096	0.024442	0.009544	0.013461	0.006983	0.006363	0.003365	0.010475	0.022269	0	0.031426	0.009544	0.016827	0.024442	0.022269	0.010096	0.006983	0.012725	1.72304	1.45257	1.83559
TadCBEb	48.3847	49.6954	49.8535	50.2584	51.3627	51.4374	1.02647	1.24613	1.2201	0.077337	0.055693	0.106236	0.087883	0.031327	0.067605	0.031638	0.055693	0.028973	0.014061	0.003481	0.012877	0.024607	0.010442	0.025754	0.014061	0.013923	0.009658	0.031638	0.027846	0.016096	0.010546	0.006962	0.012877	0.014061	0.006962	0.022535	2.10919	2.02583	2.30821
TadCBEc	55.1185	51.1901	52.5453	56.6474	53.1192	54.0421	0.454607	0.412107	0.350035	0.023572	0.010658	0.026669	0.060614	0.085264	0.033337	0.006735	0.007105	0.013335	0.003367	0.007105	0.003334	0.030307	0.007105	0.016668	0.016837	0	0.006667	0.01347	0.017763	0.006667	0	0.031974	0.016668	0.023572	0.021316	0.003334	2.09119	1.83317	1.83685
TadCBEd	47.4669	48.7031	45.3931	49.2084	50.7417	47.0512	1.63929	1.59277	1.372	0.006597	0.02837	0.068275	0.01979	0.044581	0.074777	0.03958	0.020264	0.003251	0.013193	0	0.006502	0.009895	0.064846	0.009754	0.009895	0.016211	0	0.009895	0.008106	0.009754	0.013193	0.02837	0.006502	0.006597	0.012159	0.003251	2.15054	2.23717	1.85643
TadCBEe	46.446	44.4774	46.0879	50.0923	47.3233	48.6433	1.36655	1.45489	1.51979	0.05708	0.048872	0.047073	0.040291	0.075188	0.047073	0.010073	0.033835	0.013449	0.01343	0.018797	0.003362	0.023503	0.018797	0.013449	0.016788	0.007519	0.013449	0.023503	0.018797	0.013449	0.023503	0.015038	0.013449	0.006715	0.007519	0.016812	2.42084	2.05263	2.25951

## Sheet: BCL11a
		C6			C8			C12			C14			C15			Indels			A4			A7			A9			A16			A19			A20
	Rep1	Rep2	Rep3	Rep1	Rep2	Rep3	Rep1	Rep2	Rep3	Rep1	Rep2	Rep3	Rep1	Rep2	Rep3	Rep1	Rep2	Rep3	Rep1	Rep2	Rep3	Rep1	Rep2	Rep3	Rep1	Rep2	Rep3	Rep1	Rep2	Rep3	Rep1	Rep2	Rep3	Rep1	Rep2	Rep3	Rep1	Rep2	Rep3
BE4max	55.3637	49.9823	48.8387	18.6277	15.9043	15.4544	0.0642519	0.0425532	0.0191267	2.46834	2.25887	2.43183	0.283779	0.191489	0.29783	0.350708	0.29078	0.349746	0.0374803	0.578014	0.0409858	0.0562204	0.631206	0.0710421	0.0240944	0.0673759	0.0245915	0.016063	0.0141844	0.0163943	0.0348031	0.0141844	0.0163943	0.00535432	0.0035461	0.0163943
evoA	48.1227	45.4957	46.1076	5.75881	5.13611	4.83981	1.14329	0.913023	0.960823	1.94219	1.79778	1.95437	1.12071	1.02326	1.15418	0.310524	0.262883	0.321266	0.0338753	0.0310937	0.0237975	0.050813	0.0593606	0.0773418	0.0254065	0.0113068	0.00892406	0.0197606	0.0254403	0.0148734	0.0366983	0.0226136	0.0297468	0.0169377	0.00565339	0.00892406
evoFERNY	36.1414	30.7558	31.9567	6.66039	5.42162	6.05909	1.09438	1.09689	0.972447	0.0618446	0.0656993	0.06857	0.110245	0.142824	0.0654532	0.0994891	0.122829	0.183892	0.0268889	0.0171389	0.614013	0.0403334	0.0628428	0.034285	0.0349556	0.0257084	0.0280514	0.0134445	0.0171389	0.00935046	0.0242001	0.0257084	0.034285	0.00537779	0.011426	0.00623364
ABE8e	1.67269	1.64749	2.0086	0.0203676	0.0265724	0.0213681	0	0.00265724	0.00267101	0.00509191	0.00797173	0.00801303	0.00254595	0.00531448	0.0133551	3.63817	0.20195	0.1843	52.7624	54.8295	53.7728	60.2526	62.8199	61.0727	11.3728	11.078	11.3545	0.0280055	0.0318869	0.0160261	0.0280055	0.0212579	0.0400652	0.0127298	0.0159435	0.0106841
TadCBEa	67.0737	65.6622	64.1889	2.58957	2.89427	2.51766	0.122598	0.20865	0.093985	0.055044	0.0924022	0.0256323	0.02502	0.020865	0.0199362	0.20016	0.259322	0.23069	1.11839	1.09392	1.33857	0.938251	0.858446	1.05092	0.045036	0.0774986	0.0712007	0.015012	0.0268264	0.0199362	0.027522	0.0268264	0.0313283	0.007506	0.00596143	0.00854409
TadCBEb	63.1925	58.1632	57.5295	4.69377	4.03587	3.87727	0.326872	0.274369	0.342437	0.0946209	0.0265518	0.0497087	0.0086019	0.0029502	0.0165695	0.10609	0.185863	0.209881	3.22285	3.22162	3.13165	1.98417	1.57541	1.58239	0.0774171	0.0649044	0.060755	0.0028673	0.0236016	0.0193311	0.0430095	0.0118008	0.0276159	0.0114692	0.0088506	0.00552318
TadCBEc	68.2233	64.8673	61.1338	5.70234	4.72878	4.60009	0.0312847	0.0584522	0.122598	0.153579	0.0935235	0.07729	0.0113762	0.00876783	0.00799552	0.187708	0.169511	0.215879	2.06194	1.81202	1.66307	1.33386	1.78571	1.38856	0.0369728	0.0379939	0.0506383	0.0227525	0.0175357	0.0213214	0.0255965	0.0263035	0.0239866	0.00284406	0.00292261	0.00533035
TadCBEd	51.4007	48.198	48.2381	4.96827	4.78746	4.47899	1.07512	1.06088	1.12828	0.0166256	0.0735024	0.0389902	0.0193965	0.0245008	0.0243689	0.252154	0.730124	0.597037	0.401784	0.588019	0.321669	1.39655	1.54355	1.39877	0.0332511	0.0710523	0.0389902	0.0193965	0.00980032	0.021932	0.0304802	0.0196006	0.021932	0.00554185	0.00980032	0.00731065
TadCBEe	56.5346	56.2188	52.5158	5.38171	4.66665	4.51304	1.35738	1.28641	1.06375	0.0531265	0.0478982	0.0511185	0.00796897	0.0387747	0.0146053	0.143442	0.148256	0.165527	0.921745	0.629519	0.688883	2.23397	1.89084	1.72829	0.0850024	0.0524599	0.0778949	0.0212506	0.0205278	0.0194737	0.0212506	0.0296513	0.0365132	0.0159379	0.0068426	0.0121711

## Sheet: HEK3
		C3			C4			C5			C9			C14			C16			Indels			A6			A8			A12			A15			A20
	Rep1	Rep2	Rep3	Rep1	Rep2	Rep3	Rep1	Rep2	Rep3	Rep1	Rep2	Rep3	Rep1	Rep2	Rep3	Rep1	Rep2	Rep3	Rep1	Rep2	Rep3	Rep1	Rep2	Rep3	Rep1	Rep2	Rep3	Rep1	Rep2	Rep3	Rep1	Rep2	Rep3	Rep1	Rep2	Rep3
BE4max	1.27025	1.42192	1.61606	47.0475	47.9956	46.2618	55.6269	56.7121	54.9982	7.24389	7.20208	7.13438	0.041197	0.02741	0.059337	0.089261	0.099363	0.048866	1.10547	0.794902	1.08552	0.020599	0.023984	0.013962	0.013732	0.037689	0.010471	0.013732	0.037689	0.027923	0.013732	0.013705	0.027923	0.006866	0.013705	0.013962
evoA	32.9105	34.9919	36.6962	44.1945	48.5765	52.2471	41.1423	46.1752	48.9917	1.40705	1.54669	1.32519	0.504099	0.335553	0.247753	0.027698	0.020972	0.115234	5.36229	4.8393	5.36414	0.016619	0.026215	0.023047	0.00554	0.041944	0.028808	0.011079	0.010486	0.011523	0.00554	0.005243	0.005762	0.011079	0.005243	0
evoFERNY	49.3304	51.2345	37.6505	44.9406	45.2693	33.8495	47.1065	49.0326	36.5724	0.618338	0.657467	0.618679	0.413364	0.513646	0.203757	0.027698	0.020972	0.115234	6.81197	6.42742	4.20109	0.010249	0.027394	0.022228	0.023914	0.006849	0.018523	0.017081	0.02397	0.029637	0.010249	0.006849	0.007409	0.013665	0.010273	0.011114
ABE8e	0.010286	0.019533	0.027148	2.17384	2.58489	2.23632	3.69278	3.48341	3.25438	0.017144	0.032555	0.030542	0.030859	0.032555	0.016968	0.013715	0.0293	0.013574	0.325733	0.237653	0.254513	59.7291	61.1778	54.9138	56.3552	57.3526	51.7443	3.45963	3.00811	3.13221	0.065147	0.146499	0.054296	0.020573	0.0293	0.010181
TadCBEa	1.13064	1.36953	1.3571	50.9215	53.5757	49.2075	53.2514	55.9108	51.7776	0.895366	0.649844	0.851121	0.042481	0.060733	0.07707	0.003268	0.033403	0.030158	0.918241	0.825969	0.720437	2.55866	2.45362	2.65724	0.052284	0.01822	0.046912	0.039213	0.02733	0.030158	0.009803	0.02733	0.010053	0.013071	0.030367	0.013403
TadCBEb	4.61228	4.89167	4.26319	51.2087	54.3582	49.8659	49.0881	52.5463	48.2332	1.24761	1.27686	1.22693	0.035343	0.038424	0.098155	0.010603	0.02069	0.052349	1.96155	1.38918	1.37417	5.54181	5.65424	5.26436	0.067152	0.076848	0.078524	0.045946	0.017734	0.026175	0.014137	0.014778	0.022903	0.017672	0.014778	0.022903
TadCBEc	1.40646	1.77458	1.28416	46.2687	49.2642	43.6298	53.5097	56.0798	51.1703	1.16563	1.35042	1.02164	0.035322	0.037512	0.022141	0.016055	0.034626	0.037955	0.664697	0.721376	0.600962	6.04971	6.92809	5.94636	0.025689	0.066367	0.0854	0.012844	0.028855	0.034793	0.003211	0.005771	0.003163	0.009633	0.017313	0.015815
TadCBEd	2.00412	2.01711	1.9448	46.4918	47.4607	42.9429	47.6082	47.978	43.5302	4.07567	4.45066	3.96662	0.067428	0.01952	0.038511	0.029968	0.052055	0.032092	1.33358	1.36643	1.28049	3.16539	3.12002	2.62837	0.052444	0.091095	0.112323	0.011238	0.042294	0.012837	0.011238	0.016267	0.009628	0.014984	0.013014	0.006418
TadCBEe	6.88597	7.58021	5.6665	53.5126	53.5658	45.9709	51.5388	52.1871	45.0978	1.90416	1.62705	1.64576	0.044283	0.108977	0.066901	0.028467	0.038015	0.02007	1.80927	1.52314	1.34471	5.05773	5.10163	3.93042	0.161316	0.098839	0.110386	0.015815	0.053221	0.036795	0.015815	0.005069	0.010035	0.015815	0.012672	0.02007

## Sheet: RNF2
		C3			C6			C12			C17			C18			Indels			A4			A9			A13			A16
	Rep1	Rep2	Rep3	Rep1	Rep2	Rep3	Rep1	Rep2	Rep3	Rep1	Rep2	Rep3	Rep1	Rep2	Rep3	Rep1	Rep2	Rep3	Rep1	Rep2	Rep3	Rep1	Rep2	Rep3	Rep1	Rep2	Rep3	Rep1	Rep2	Rep3
BE4max	37.9534	36.2982	40.2463	66.1138	63.8913	68.9453	5.68111	5.45631	5.92707	0.226437	0.115076	0.226772	0.053364	0.047715	0.053838	1.47256	1.72053	1.43242	0.0418259	0.0449079	0.0391549	0.0576909	0.0561348	0.0554694	0.0216341	0.0182438	0.0212089	0.0144227	0.0126303	0.00652582
evoA	56.7229	53.6174	53.9959	57.5412	54.9631	55.1319	3.79774	3.64377	4.22223	0.0493	0.017035	0.04369	0.545586	0.604739	0.569721	3.46907	3.34225	3.24182	0.0492999	0.0647326	0.0611664	0.0673766	0.0596222	0.0926233	0.0213633	0.0221454	0.00699044	0.0230066	0.0102209	0.0209713
evoFERNY	29.2678	28.2394	28.9339	59.3309	57.8743	58.8433	0.084443	0.128757	0.086016	0.029171	0.037717	0.030966	0.069089	0.071532	0.116981	1.77176	2.12124	1.57925	0.0322417	0.0364161	0.0412875	0.0629481	0.076734	0.0653718	0.0184238	0.0117052	0.0154828	0.0153532	0.0117052	0.00516094
ABE8e	0.070648	0.052736	0.068433	3.98612	3.74567	4.05984	0.01413	0.005701	0.039787	0.00942	0.009977	0.014323	0.01099	0.008552	0.004774	1.52286	2.9133	1.58033	70.8412	65.4651	68.2136	16.4029	16.3609	15.9561	0.519656	0.364875	0.499721	0.292012	0.337794	0.230763
TadCBEa	28.0075	28.4391	29.5951	64.7422	63.2038	65.7577	0.651693	0.67927	0.639038	0.006806	0.019001	0.009491	0.003403	0	0.007909	2.16267	3.40268	2.04998	1.48885	1.38862	1.56438	0.0935852	0.0807524	0.101234	0.0238217	0.012667	0.0173996	0.018717	0.0110837	0.0110724
TadCBEb	46.5876	46.359	45.3314	60.1591	58.4631	58.2642	0.828719	0.803377	0.893708	0.0078	0.016032	0.005196	0	0.012469	0.005196	2.47641	3.42014	2.76079	3.47087	3.36136	3.4865	0.079947	0.0908475	0.0640837	0.0136495	0.0124693	0.0121239	0.00584978	0.0213759	0.0155879
TadCBEc	40.5928	39.1365	38.4076	66.35	63.3818	63.0332	1.39078	1.28077	1.28048	0.007378	0.008936	0.003447	0.001845	0.004468	0.008617	2.37208	2.87429	2.36278	1.89619	2.00902	1.84403	0.119895	0.10276	0.0637656	0.00922271	0.022339	0.0189574	0.0166009	0.0193605	0.017234
TadCBEd	33.4613	33.645	32.1519	55.6765	54.6275	52.7697	1.37752	1.46217	1.29828	0.019586	0.017798	0.01277	0.022197	0.012322	0.014189	2.27323	2.43148	2.29433	0.524893	0.580488	0.458299	0.0992336	0.0780373	0.0695252	0.0169742	0.0342269	0.0141888	0.00913993	0.0123217	0.0156077
TadCBEe	31.8691	31.6691	31.0008	57.0015	55.4013	54.735	1.8258	1.82388	1.86389	0.007761	0.036846	0.006687	0.005821	0.018423	0.021731	2.38654	2.3146	2.35536	0.983721	1.02164	1.01469	0.0620889	0.0887653	0.0551646	0.013582	0.0150734	0.0217315	0.0252236	0.0167482	0.0100299

## Sheet: B2M
		C2			C4			C6			C8			C16			C17			C19			C20			A1			A5			A12			A14			Indels
	Rep1	Rep2	Rep3	Rep1	Rep2	Rep3	Rep1	Rep2	Rep3	Rep1	Rep2	Rep3	Rep1	Rep2	Rep3	Rep1	Rep2	Rep3	Rep1	Rep2	Rep3	Rep1	Rep2	Rep3	Rep1	Rep2	Rep3	Rep1	Rep2	Rep3	Rep1	Rep2	Rep3	Rep1	Rep2	Rep3	Rep1	Rep2	Rep3
BE4max	2.94487	2.34841	2.75877	54.0341	51.2835	50.716	53.054	50.5294	49.8105	2.83339	2.61619	2.63768	0.013935	0.0584795	0.0210593	0.023224	0.0123115	0.0368537	0.431975	0.652508	0.568601	0.078963	0.0646353	0.0473834	0.0510939	0.0677131	0.0526482	0.130057	0.184672	0.147415	0.0092898	0.00615574	0.0105296	0.0046449	0.0123115	0.00526482	2.32709	2.21914	1.9006
evoA	3.09633	3.49995	2.93355	43.1927	43.5123	42.9533	32.6468	33.0927	32.5161	30.0459	30.0886	29.3046	0.146789	0.131248	0.055583	0.93578	0.853112	0.802866	0.174312	0.131248	0.142045	0.123853	0.0874986	0.160573	0.0504587	0.0583324	0.0864624	0.155963	0.167706	0.290267	0.0137615	0.0145831	0.0247036	0.00917431	0.0145831	0.00617589	2.35321	2.04163	2.23567
evoFERNY	6.88473	7.71117	6.67961	37.7814	39.9669	36.1056	18.9796	20.1716	17.8455	32.7014	34.3339	31.147	0.091102	0.114028	0.136426	0.563967	0.558739	0.577185	0.008676	0.0399099	0.0209886	0.052058	0.019955	0.0209886	0.0563967	0.0541635	0.0314828	0.190881	0.208102	0.251863	0.00867641	0.0114028	0.0104943	0.00867641	0.0171043	0.0157414	2.38601	2.13518	2.09361
ABE8e	0.055071	0.020949	0.0328713	0.762518	0.680842	0.739604	0.232992	0.277574	0.197228	0.038126	0.0497539	0.0438284	0.004236	0.0104745	0	0.008472	0.00785587	0.00547855	0	0.0104745	0.0109571	0.016945	0.00785587	0.0109571	4.63018	4.74495	5.1608	47.7887	49.217	53.0379	2.43159	2.7705	2.77215	1.35559	1.50833	1.59426	0.40244	0.369226	0.356106
TadCBEa	0.615017	0.594212	0.595395	50.9738	55.1582	53.8016	47.352	51.0279	49.1491	3.79687	4.40619	4.20992	0.034168	0.0212219	0.00526898	0.017084	0	0.010538	0.012813	0.0159164	0.010538	0.008542	0.0132637	0.010538	0.0469804	0.0610128	0.0210759	1.54608	1.43513	1.62812	0.0170838	0.0212219	0.0210759	0.00427095	0.00795819	0.0158069	2.63945	2.91535	2.75568
TadCBEb	0.956439	1.11135	1.07576	46.6003	53.8937	50.85	45.27	52.3373	49.4748	6.05165	7.08118	6.61186	0.013042	0.0159906	0.0101487	0.013042	0.00799531	0.0202974	0.008695	0.00799531	0.0355204	0.008695	0.0106604	0.0101487	0.0956439	0.0692927	0.0659664	4.34745	4.70124	4.86629	0.0304321	0.0293161	0.015223	0.0130423	0.0213208	0	2.92149	3.23011	3.32877
TadCBEc	0.520039	0.636376	0.651914	50.3226	53.7785	52.7119	47.2649	50.8984	49.0798	3.3392	3.82996	3.50792	0.02737	0.0116981	0.0133044	0.01173	0.0163773	0.0177391	0.01173	0.00701886	0.0133044	0.01955	0.0187169	0.00443479	0.0508309	0.0772074	0.0665218	2.06843	2.17117	2.42139	0.0156403	0.0350943	0.0133044	0.0195503	0.0140377	0.00443479	2.8348	2.68822	3.06444
TadCBEd	1.5421	1.62173	1.03145	45.0156	44.9529	39.14	34.3443	33.8214	29.8909	13.7487	12.5612	11.4436	0.05483	0.0601702	0.038202	0.095953	0.0601702	0.0466913	0.013708	0.0143262	0.0339573	0.010281	0.00859574	0.0169787	0.116514	0.126071	0.0848933	1.03835	0.991376	1.03145	0.0137076	0.0200567	0.038202	0.0205613	0.0171915	0.00848932	2.60786	2.59878	2.3473
TadCBEe	0.841544	1.10583	0.729233	44.8235	49.0119	44.447	39.9302	43.6912	39.9629	15.2504	17.4505	16.025	0.00821	0.00245194	0.022647	0.147783	0.0441349	0.0588822	0.012315	0.0147116	0.0045294	0.01642	0.0294233	0.0045294	0.0615764	0.0612986	0.0679409	1.85961	1.94684	1.76646	0.0246305	0.00980777	0.0181176	0.00821018	0.0171636	0.0271764	2.63136	2.95459	2.89428

## Sheet: HEK4
		C3			C5			C8			C11			A4			A15			Indels
	Rep1	Rep2	Rep3	Rep1	Rep2	Rep3	Rep1	Rep2	Rep3	Rep1	Rep2	Rep3	Rep1	Rep2	Rep3	Rep1	Rep2	Rep3	Rep1	Rep2	Rep3
BE4max	1.37532	1.23948	1.13605	45.8463	48.6557	44.1299	2.20328	2.61871	2.37663	0.103928	0.127594	0.107278	0.02425	0.012152	0.011003	0.031179	0.024304	0.030258	0.543892	0.604551	0.572152
evoA	27.3399	31.9921	30.5272	31.3057	35.5515	34.2677	18.615	20.9764	21.0106	5.90777	5.80098	6.24916	0.038291	0.032827	0.017855	0.082052	0.032827	0.062492	2.74602	2.57456	2.35683
evoFERNY	33.1605	38.8789	36.902	32.0435	37.5756	35.7611	28.7869	33.7622	31.7268	1.51949	1.77871	1.69353	0.032638	0.033247	0.038373	0.047144	0.033247	0.048606	2.81777	2.9756	2.34843
ABE8e	0.032496	0.033587	0.033088	0.204725	0.409148	0.435658	0.08124	0.0458	0.110293	0.019498	0.01832	0.027573	39.1155	40.0965	39.143	0.038995	0.021373	0.033088	0.227472	0.277854	0.23713
TadCBEa	6.10105	6.78716	6.4499	39.1437	40.6468	38.8031	4.94569	5.00615	5.0253	3.16701	3.09919	3.44889	6.28365	6.0812	6.33603	0.031481	0.026364	0.035425	0.881473	0.752827	0.711032
TadCBEb	18.5782	19.1412	21.1747	38.4226	39.885	41.6148	5.61233	5.87801	6.44355	6.41754	6.76079	6.79408	19.7997	20.2916	20.7541	0.037851	0.024607	0.036576	1.89257	1.6456	1.21007
TadCBEc	6.65364	7.43604	6.54492	42.0388	45.0626	42.1243	4.96662	5.61448	5.26118	1.06497	1.2673	0.918491	4.35434	4.88346	3.77065	0.045595	0.062916	0.037599	0.898876	1.01863	0.566671
TadCBEd	9.32421	8.23217	9.32385	31.933	29.4239	32.0368	18.5819	16.3729	18.9304	10.4489	9.80034	10.3297	2.20828	2.0709	2.24094	0.047524	0.045703	0.023808	1.4479	1.52818	1.48503
TadCBEe	11.4867	11.0689	11.8364	35.8623	34.3378	35.7496	16.8202	16.8588	16.0793	9.94489	9.0041	10.3802	6.13227	6.26729	5.84872	0.034882	0.051695	0.096187	1.71969	1.46571	1.71534

## Sheet: PDCD1
		C1			C3			C4			C7			C8			C15			C16			C19			C20			Indels			A2			A6			A10			A11			A13			A14
	Rep1	Rep2	Rep3	Rep1	Rep2	Rep3	Rep1	Rep2	Rep3	Rep1	Rep2	Rep3	Rep1	Rep2	Rep3	Rep1	Rep2	Rep3	Rep1	Rep2	Rep3	Rep1	Rep2	Rep3	Rep1	Rep2	Rep3	Rep1	Rep2	Rep3	Rep1	Rep2	Rep3	Rep1	Rep2	Rep3	Rep1	Rep2	Rep3	Rep1	Rep2	Rep3	Rep1	Rep2	Rep3	Rep1	Rep2	Rep3	Rep1
BE4max	0.108935	0.119572	0.116842	14.1946	14.6959	14.9347	22.6856	22.9787	23.581	34.5556	35.3705	36.6976	34.3844	35.3211	36.1414	0.038905	0.030367	0.039726	0.007781	0.01898	0.011684	0.11477	0.070225	0.091136	0.025288	0.003796	0.028042	3.2622	3.65548	2.96544	0.0408505	0.0417552	0.0257051	2.8323	3.2664	2.57051	0.0233431	0.0189797	0.0467366	0.0136168	0.0113878	0	0.0116716	0.0151837	0.0116842	0.00778104	0.0132858	0.00701049	0.0116716
evoA	10.9882	11.1269	11.3918	22.1702	21.5107	22.7739	34.0161	34.0146	36.1233	26.844	26.5646	27.6041	33.6004	33.4823	35.3455	0.008072	0.023616	0.016855	0.524691	0.525006	0.565856	0.110992	0.041782	0.081869	0.104938	0.090831	0.096316	4.29237	4.8831	4.30291	0.123101	0.0890148	0.0963159	2.64363	3.38801	2.81483	0.0928299	0.0799317	0.0529738	0.0302706	0.014533	0.0264869	0.0141263	0.0127164	0.0048158	0.0565052	0.0108998	0.0433422	0.0201804
evoFERNY	4.70493	4.15648	4.87302	37.3715	36.5142	37.9994	41.7693	41.1962	42.9937	24.1136	23.8623	24.2438	34.3873	33.6295	34.5647	0.006929	0.038317	0.026682	0.073912	0.041966	0.050937	0.011549	0.005474	0	0.006929	0.016422	0.009702	3.97044	4.91917	4.20113	0.0392655	0.0346677	0.0291071	2.56381	3.09638	2.71909	0.0230974	0.0492647	0.0388095	0.0161681	0.0437908	0.0218303	0.0138584	0.0437908	0.00727678	0.00692921	0.00912309	0.00485119	0.00461947
ABE8e	0.01395	0.009168	0.013805	0.044174	0.022919	0.075925	1.02995	1.33388	1.29763	0.760253	1.3568	1.26772	0.530085	0.504217	0.623505	0.0093	0.002292	0.004602	0.006975	0.004584	0.004602	0.00465	0.006876	0.013805	0.011625	0.004584	0.006902	4.81726	8.1156	4.50948	15.4957	17.6499	15.9718	50.6277	60.2517	53.7548	28.5525	33.2715	30.3331	3.88031	4.24688	4.23569	0.151121	0.210854	0.161053	0.0581233	0.043546	0.0460151	0.00232493
TadCBEa	0.42066	0.226955	0.218274	8.40236	9.49772	9.40979	47.1768	49.7856	49.5394	48.7987	50.8815	50.9844	44.3406	47.0782	46.5425	0.006505	0.00917	0.004365	0.006505	0.004585	0.002183	0.002168	0.00917	0.015279	0.002168	0.013755	0.013096	4.40175	5.09158	4.33492	0.182141	0.135256	0.0938578	21.1913	23.6469	21.7728	0.173468	0.091699	0.163705	0.0325253	0.0206323	0.0152792	0.0086734	0.00458495	0.00873096	0.0086734	0.0275097	0.0152792	0.0043367
TadCBEb	0.407117	0.408204	0.332579	18.0329	17.202	17.5336	47.4603	47.1594	46.7008	47.6495	47.738	47.468	44.5458	44.4585	44.1998	0.023948	0.011889	0.008869	0.014369	0.003963	0.011086	0.014369	0.013871	0.006652	0.009579	0.007926	0.008869	4.15499	5.30269	4.31466	0.227507	0.146636	0.161855	33.9296	34.517	33.5861	0.160452	0.178341	0.203982	0.0694494	0.00990786	0.00886879	0.0263429	0.0118894	0.00443439	0.0215533	0.00792629	0.0399095	0.0143689
TadCBEc	0.414938	0.546379	0.562521	18.6623	20.9969	20.4947	45.0109	48.3535	47.6155	49.1578	52.7141	51.1917	45.5271	48.6592	47.6946	0.017289	0.014654	0.009036	0.00247	0.00628	0.011296	0.00494	0.004187	0.002259	0.00494	0.00628	0.002259	4.04317	5.34656	3.99413	0.125963	0.18422	0.3592	33.3926	37.8007	35.85	0.227228	0.251209	0.304981	0.0345782	0.0209341	0.0158139	0.0172891	0.046055	0.018073	0.0123493	0.010467	0.0225912	0.0123493
TadCBEd	0.9527	0.845174	0.946681	9.41321	9.47526	8.34097	41.9344	42.0668	37.8306	36.7648	37.1644	32.6818	41.0888	41.1014	37.0427	0.040161	0.005815	0.002036	0.002231	0.044585	0.022395	0.008925	0.009692	0.010179	0.004462	0.011631	0.008143	4.69879	5.30754	4.3873	0.0691656	0.0988621	0.0570044	10.9058	12.4605	10.2425	0.0959393	0.151201	0.0590403	0.0178492	0.0290771	0.0101794	0.0691656	0.0407079	0.0183229	0.0356983	0.0155078	0.0142511	0.00669344
TadCBEe	0.962741	0.777947	0.789156	20.4076	21.5204	19.4492	44.7487	47.9114	45.3231	44.2086	47.6979	45.1798	43.7484	47.366	44.6317	0.002501	0.025368	0.002274	0.002501	0.012684	0.013645	0.007502	0.006342	0.031839	0	0.006342	0.009097	4.59865	4.34213	4.28464	0.165041	0.196601	0.138728	19.0773	20.0617	19.0353	0.0950238	0.0803315	0.0682268	0.020005	0.0105699	0.0409361	0.0125031	0.0126839	0.0318392	0.0100025	0.0190259	0.0159196	0.0100025
[truncated: 2 more columns]

## Sheet: TRAC
		C3			C8			C16			C17			A6			A12			A13			A14			A15			A18			A19			Indels
	Rep1	Rep2	Rep3	Rep1	Rep2	Rep3	Rep1	Rep2	Rep3	Rep1	Rep2	Rep3	Rep1	Rep2	Rep3	Rep1	Rep2	Rep3	Rep1	Rep2	Rep3	Rep1	Rep2	Rep3	Rep1	Rep2	Rep3	Rep1	Rep2	Rep3	Rep1	Rep2	Rep3	Rep1	Rep2	Rep3
BE4max	11.2809	11.3942	9.6481	21.4699	21.1407	19.3911	0.0308642	0.0184244	0.00305998	0.00964506	0.00789619	0.00305998	0.0154321	0.0105283	0.0183599	0.0231481	0.0210565	0.0122399	0.00385802	0.00789619	0.00917993	0.0173611	0.00789619	0.00917993	0.0270062	0.0157924	0.0183599	0.0135031	0.0157924	0.0152999	0.00192901	0.00526413	0.00917993	0.146605	0.231622	0.217258
evoA	19.1635	18.3986	18.2706	23.4512	22.8353	22.651	0.00514112	0.0171522	0.00367175	0.205645	0.222978	0.216633	0.0694052	0.0971956	0.124839	0.0179939	0.0228696	0.0330457	0.0128528	0.00285869	0.0110152	0.0128528	0.0142935	0.00367175	0.0179939	0.0228696	0.0220305	0.0334173	0.0171522	0.014687	0.00514112	0.00857608	0.0183587	0.146522	0.268717	0.212961
evoFERNY	5.14384	5.72669	5.44586	2.73151	2.87706	2.6327	0.00409216	0.00914077	0.00265393	0.0163686	0.0182815	0.0398089	0.00613823	0.0274223	0.0185775	0.0143225	0.00685558	0.0132696	0.0143225	0.011426	0.0185775	0.00613823	0.00914077	0.0132696	0.0143225	0.0137112	0.0132696	0.0184147	0.0228519	0.0477707	0.0225068	0.0159963	0.0185775	0.130949	0.105119	0.116773
ABE8e	0.183773	0.244322	0.194257	0.583004	0.441275	0.425113	0.0168987	0.00747925	0.00563063	0.006337	0.00498616	0.0168919	25.2677	22.7718	25.0394	5.05059	4.30057	5.12387	0.0295727	0.00498616	0.0450451	0.0401343	0.0174516	0.0140766	0.0105617	0.0199447	0.0197072	0.0168987	0.0224377	0.0168919	0.012674	0.0124654	0.0140766	0.230244	0.20194	0.228041
TadCBEa	21.6905	20.6804	20.6369	19.0516	18.3723	17.8049	0.00377259	0.00218771	0.00221592	0.00565888	0.00437541	0.026591	13.2852	12.5618	12.4114	0.00754518	0.0196894	0.0199433	0.00754518	0.021877	0.0110796	0.00943147	0.0153139	0.0177273	0.0150904	0.021877	0.0155114	0.0113178	0.0109385	0.0177273	0.0169766	0.0175016	0.0132955	0.192402	0.284402	0.230456
TadCBEb	29.7619	30.2774	31.4619	23.5245	24.8429	24.9649	0.00561935	0.00680442	0.00986266	0.00187312	0.00907256	0.0123283	23.2791	23.6272	24.7479	0.0206043	0.0249495	0.029588	0.00561935	0.015877	0.00493133	0.00374623	0.0113407	0.007397	0.0299698	0.015877	0.014794	0.0224774	0.0272177	0.0197253	0.0131118	0.00226814	0.014794	0.419578	0.299394	0.414232
TadCBEc	26.5852	25.4817	26.916	25.9357	24.3003	25.7804	0.00709837	0.00611073	0.00594566	0.00532377	0.00814764	0.0118913	20.8	19.9393	20.7593	0.0425902	0.0285167	0.0208098	0.00709837	0.00611073	0.00891849	0.00887296	0.0122215	0.00297283	0.0106476	0.0101845	0.0237826	0.0124221	0.0203691	0.00594566	0.0177459	0.00407382	0.017837	0.395734	0.36868	0.350794
TadCBEd	26.1739	25.3631	21.673	26.4607	25.7774	21.9062	0.00917579	0.00400893	0	0.00917579	0.0160357	0.0214796	12.135	11.8504	10.0555	0.0275274	0.0187083	0.0153426	0.00917579	0.00801785	0.0122741	0.0114697	0.00935416	0.00306852	0.0183516	0.0227173	0.00306852	0.00688184	0.0213809	0.0337537	0.0160576	0.00935416	0.0184111	0.367031	0.418265	0.41425
TadCBEe	28.5104	26.9308	27.4525	28.4188	26.9727	27.6642	0.00381461	0.0188474	0.016284	0.0019073	0.0104708	0.00930514	19.0921	17.8799	18.3055	0.0133511	0.0167532	0.0209366	0.0171657	0.0146591	0.00697885	0.0152584	0.00628246	0.00930514	0.024795	0.00837661	0.0279154	0.0190731	0.0209415	0.0116314	0.0152584	0.00628246	0.00930514	0.524509	0.454431	0.446647
