# Supplementary material for: Evolution of an adenine base editor into a small, efficient cytosine base editor with low off-target activity
Source: Nat Biotechnol. 2022 Nov 10;41(5):673–85. doi: 10.1038/s41587-022-01533-6 (PMC10188366; doi:10.1038/s41587-022-01533-6)
Supplement: Source Data Fig. 4 — Source data for Fig. 4 [file 41587_2022_1533_MOESM6_ESM.xlsx]

## Sheet: Fig 4a
	TadA8e						TadCBEa						TadCBEa V106W
	A to G	Std. dev	C to T	Std. dev			A to G	Std. dev	C to T	Std. dev			A to G	Std. dev	C to T	Std. dev
1	4.84531	0.227951	0.0123077	0.00222087		1	0.0430231	0.0165426	0.28863	0.0934268		1	0.0892133	0.00481929	0.592587	0.0691367
2	9.48739	6.91693	0.0362971	0.0141393		2	0.0837035	0.0593434	0.601541	0.00954105		2	0.114414	0.0908635	0.64797	0.0371457
3	50.3569	1.08648	0.0742217	0.0701277		3	0.330015	0.0314058	13.3036	10.0583		3	0.41765	0.00878854	3.21875	1.62746
4	57.343	11.9351	1.42661	0.683727		4	2.60103	2.10287	51.1267	2.42839		4	0.810207	0.383061	30.5524	6.50155
5	50.0145	2.21591	3.54556	2.64133		5	1.53644	0.0790814	48.0655	6.28475		5	0.78272	0.0364919	45.0159	6.47306
6	45.9482	15.6051	9.92109	16.5456		6	12.5043	8.04877	59.8704	7.65788		6	2.91341	2.77709	56.4288	9.79255
7	61.3817	1.07063	1.67409	0.590719		7	0.949206	0.0789593	56.3295	6.2857		7	0.573291	0.0799346	52.5165	3.10959
8	32.0582	23.1594	0.227939	0.216242		8	0.0432213	0.0163435	20.4821	19.0198		8	0.0632893	0.0199077	13.4651	11.2843
9	13.7542	2.49168	0.026747	0.0068399		9	0.0782178	0.017903	0.798777	0.106849		9	0.0633811	0.0220149	1.02888	0.0524076
10	30.719	1.94573	0.0196747	0.00249306		10	0.142957	0.0364637	0.652107	0.0768575		10	0.0934537	0.0119334	0.535788	0.0785985
11	15.1683	11.0592	0.0436073	0.0252074		11	0.0220168	0.00665856	9.87142	6.65012		11	0.028443	0.0161753	1.60819	1.35784
12	3.74154	1.12068	0.0108244	0.0137013		12	0.0177599	0.00476565	0.399206	0.260028		12	0.0164167	0.00630944	0.0752093	0.0337232
13						13						13
14	1.48606	0.0987012	0.0181521	0.00976666		14	0.00934536	0.00481061	0.0722536	0.02704		14	0.02079	0.0100178	0.040211	0.0358762

## Sheet: Fig 4c
	SaR1			SaR2			SaR3			SaR4			SaR5			SaR6
	Rep1	Rep2	Rep3	Rep1	Rep2	Rep3	Rep1	Rep2	Rep3	Rep1	Rep2	Rep3	Rep1	Rep2	Rep3	Rep1	Rep2	Rep3
BE4max	0.1035	0.1135	0.1194	0.6971	0.6501	0.5575	2.1789	1.8092	2.2937	0.2489	0.2356	0.2798	8.8631	8.6785	10.0214	6.6329	6.3093	6.7597
evoA	0.1558	0.1804	0.1663	3.5969	3.9469	3.8684	2.6499	2.4033	3.0749	3.5599	3.8217	4.1453	5.4381	6.7152	6.5959	5.4035	4.9432	4.8281
evoFERNY	0.054	0.0344	0.0509	0.8261	0.8691	0.7615	0.8223	0.7018	0.7668	1.3163	1.1943	1.1783	0.6226	0.6601	0.71	0.2269	0.2552	0.236
YE1	0.0327	0.0132	0.0227	0.1607	0.209	0.1447	0.2576	0.2042	0.1618	0.1097	0.1294	0.1036	1.3426	1.2988	1.4265	0.8259	0.8976	0.9451
TadCBEa	0.0297	0.0392	0.0366	0.7771	0.8353	0.7988	0.8884	0.9147	0.7954	0.6998	0.5075	0.5586	1.022	1.1099	1.0167	1.5323	1.5286	1.3936
TadCBEb	0.0369	0.0521	0.0316	0.7037	0.8175	0.7574	1.4259	1.5106	1.405	0.6402	0.6575	0.6894	1.213	1.2581	1.2206	1.3954	1.7383	1.5206
TadCBEc	0.024	0.0312	0.0391	0.506	0.6739	0.4463	1.1533	1.2042	1.2898	0.8334	0.5985	0.7625	1.7939	1.2642	1.35	2.4022	2.1763	2.4086
TadCBEd	0.0836	0.0985	0.1293	1.2658	0.9751	1.2319	0.7116	0.7671	0.5628	0.7396	0.5899	0.73	1.5109	1.6367	1.7909	2.7128	2.3892	2.3248
TadCBEe	0.0508	0.0633	0.0658	0.7368	0.9133	0.7229	0.6937	0.5376	0.866	0.5587	0.9797	0.8533	1.5258	1.0355	1.3971	1.6232	1.8004	1.6348
TadCBEa V106W	0.0487	0.0446	0.0335	0.4859	0.4473	0.3097	0.2993	0.2101	0.3083	0.5253	0.5889	0.5295	0.7568	0.5861	0.6025	0.3578	0.3204	0.3347
TadCBEb V106W	0.0438	0.0638	0.043	0.7959	0.7264	0.5127	0.6221	0.6125	0.6288	1.0312	1.0066	0.9872	0.9595	0.8633	1.0442	0.5275	0.5541	0.4799
TadCBEc V106W	0.0307	0.0396	0.048	0.4652	0.3202	0.3614	0.4815	0.3615	0.2959	0.815	0.7258	0.6382	1.0518	0.7855	0.733	0.5916	0.5735	0.5014
TadCBEd V106W	0.0799	0.0934	0.099	1.9187	1.6655	1.4297	0.7195	0.745	0.6257	1.6954	1.291	1.3802	1.4851	1.29	1.6079	1.042	0.969	0.9854
noBE	0.0151	0.0188	0.0103	0.0212	0.0299	0.0247	0.0336	0.0403	0.0409	0.0597	0.0268	0.0387	0.0333	0.0236	0.0271	0.0127	0.0148	0.0265

## Sheet: Fig 4d
	CTNNB1-CtoT				IP90-CtoT				RSL1D1-CtoT				CTNNB1-AtoG				IP90-AtoG				RSL1D1-AtoG
	Rep1	Rep2	Rep3	Rep4	Rep1	Rep2	Rep3	Rep4	Rep1	Rep2	Rep3	Rep4	Rep1	Rep2	Rep3	Rep4	Rep1	Rep2	Rep3	Rep4	Rep1	Rep2	Rep3	Rep4
ABE8e	0.0271386	0.024542	0.0383438	0.0270014	0.0337005	0.030207	0.0375282	0.0358488	0.026411	0.039778	0.0547641	0.0251349	0.861678	0.297093	0.958994	0.849887	0.600737	0.235634	0.528276	0.482978	2.18177	1.1287	1.00057	1.00057
ABE8e V106W	0.0257316	0.022854	0.0260313	0.0321862	0.0296855	0.024601	0.0299052	0.0312779	0.0320011	0.029794	0.0472662	0.0437796	0.395539	0.185434	0.354449	0.449967	0.227828	0.16377	0.214502	0.230776	1.41666	0.720128	1.18436	1.18436
BE4max	1.07603	0.236045	0.814	1.08178	0.326985	0.119383	0.261496	0.298404	1.66717	0.517846	1.59761	1.67537	0.0223833	0.013981	0.0252194	0.0246094	0.03776	0.018047	0.041741	0.0379916	0.0542989	0.025577	0.0467769	0.0467769
evoA	1.22069	0.285721	1.04786	1.02537	0.714464	0.199826	0.563941	0.507407	1.22607	0.373433	0.948176	0.878133	0.0216447	0.016735	0.0243516	0.0252895	0.0404665	0.019372	0.0529425	0.0368732	0.044689	0.019087	0.0451014	0.0451014
evoFERNY	0.0258237	0.028224	0.0288788	0.0262338	0.0245267	0.032278	0.0578774	0.0272118	0.0236278	0.024498	0.0388337	0.0333574	0.0236225	0.016056	0.0246773	0.0225544	0.0353817	0.01755	0.062428	0.0396443	0.0427724	0.013258	0.0435427	0.0435427
YE1	0.112243	0.050495	0.11675		0.0504304	0.04793	0.0795663		0.109943	0.07637	0.0738254		0.0268756	0.018104	0.026028		0.0356379	0.02078	0.0582973		0.0495701	0.017393	0.0414549	0.0414549
ABE8e E59A	0.0238695	0.025623	0.0262806	0.0236492	0.0300247	0.027187	0.0492326	0.0288766	0.0239801	0.019335	0.0398799	0.0273879	0.0224639	0.015618	0.025186	0.0258963	0.041071	0.015149	0.0588385	0.038263	0.0440441	0.025818	0.0492752	0.0492752
SpCas9 D10A	0.0222697	0.025954	0.0219848	0.0247322	0.0406602	0.024049	0.032928	0.0377287	0.0477978	0.026602	0.0301495	0.0225417	0.0227077	0.016237	0.0241051	0.0233998	0.0521973	0.016589	0.040811	0.0514154	0.0540694	0.023607	0.0495501	0.0495501
TadCBEa	0.0666091	0.049333	0.0683814	0.0619615	0.0321035	0.036096	0.0347631	0.029283	0.0764687	0.065455	0.0843119	0.0730033	0.0354273	0.023216	0.0409524	0.0393474	0.0413429	0.024446	0.0424236	0.0396445	0.159377	0.074783	0.142061	0.142061
TadCBEb	0.097304	0.04384	0.106876	0.0913662	0.0311213	0.033427	0.0570473	0.0300414	0.154993	0.075945	0.0922834	0.0992141	0.0488188	0.023893	0.0666061	0.0452012	0.0416308	0.021625	0.0614331	0.0397918	0.273694	0.055894	0.187704	0.187704
TadCBEc	0.0698534	0.070043	0.0741936	0.0883844	0.0371615	0.031268	0.0901889	0.035184	0.0994872	0.08179	0.0771918	0.0565534	0.049424	0.039289	0.0512957	0.0564671	0.0402302	0.020897	0.0952387	0.0483337	0.249317	0.093848	0.132407	0.132407
TadCBEd	0.3152	0.169329	0.338165	0.304601	0.0605427	0.059988	0.125409	0.0735412	0.875091	0.230921	0.689028	0.707538	0.0529535	0.031134	0.0631041	0.044268	0.0486787	0.020879	0.0845422	0.0503839	0.209667	0.043018	0.150183	0.150183
TadCBEe	0.219738	0.159596	0.160463	0.330759	0.052027	0.042608	0.0870759	0.0465558	0.229646	0.172923	0.204437	0.288002	0.0400362	0.026967	0.0385754	0.0546521	0.0563563	0.018629	0.0658138	0.0371313	0.144422	0.076765	0.111879	0.111879
TadCBEa V106W	0.0357445	0.030356	0.0460894	0.0343528	0.0373652	0.028283	0.0960465	0.0257797	0.0773116	0.034985	0.0424346	0.0746389	0.0297338	0.021507	0.0374637	0.0351142	0.0504072	0.016225	0.0936775	0.0372908	0.119087	0.042566	0.0607268	0.0607268
TadCBEb V106W	0.0423729	0.03684	0.0424763	0.0486608	0.0272809	0.032802	0.0617073	0.0315596	0.0311342	0.04021	0.049757	0.163223	0.0365749	0.026923	0.0425682	0.0458611	0.0413086	0.01865	0.0634811	0.0439457	0.196597	0.100929	0.166156	0.166156
TadCBEc V106W	0.0397672	0.0355	0.0552978	0.0445245	0.037289	0.037258	0.064266	0.038544	0.0880057	0.046232	0.0938756	0.104857	0.0371832	0.026053	0.0458353	0.0414436	0.0541938	0.024874	0.0691006	0.0524386	0.146505	0.064877	0.111494	0.111494
TadCBEd V106W	0.107106	0.102682	0.134418	0.114498	0.0534781	0.042936	0.10681	0.0480267	0.128146	0.212976	0.170901	0.202147	0.0302132	0.022586	0.035554	0.0336988	0.0594552	0.017287	0.0757374	0.0397318	0.0704476	0.032034	0.0680533	0.0680533
