# Supplementary material for: Evolution of an adenine base editor into a small, efficient cytosine base editor with low off-target activity
Source: Nat Biotechnol. 2022 Nov 10;41(5):673–85. doi: 10.1038/s41587-022-01533-6 (PMC10188366; doi:10.1038/s41587-022-01533-6)
Supplement: Source Data Fig. 5 — Source data for Fig. 5 [file 41587_2022_1533_MOESM7_ESM.xlsx]

## Sheet: Fig 5a
	Total	C•G-to-T•A	A•T-to-G•C
BE4max	0.2241	0.212108	0.00156726
TadCBEa	0.305459	0.28161	0.03578
TadCBEb	0.333921	0.306465	0.06623
TadCBEc	0.306871	0.281081	0.0443505
TadCBEd	0.328128	0.306292	0.0341516
TadCBEe	0.325546	0.300633	0.0462718
TadCBEa V106W	0.248145	0.229197	0.0130522
TadCBEb V106W	0.2888	0.266276	0.0271521
TadCBEc V106W	0.259839	0.241199	0.01526
TadCBEd V106W	0.267681	0.249903	0.0106513
TadDE	0.347586	0.22886	0.251163
		Read Count (thousands of reads)		Frac. reads edited			Frac. reads CBE			Frac. reads ABE
lD	Description	Rep. 1	Rep. 2	Rep. 1	Rep. 2	Comb.	Rep. 1	Rep. 2	Comb.	Rep. 1	Rep. 2	Comb.
1	TadCBEa	56	90	0.31215	0.31402	0.305459	0.2874	0.28718	0.28161	0.0359	0.0372	0.03578
2	TadCBEb	77	34	0.33657	0.35682	0.333921	0.30829	0.32741	0.306465	0.06623	0.0681	0.06623
3	TadCBEc	49	63	0.31556	0.31692	0.306871	0.28798	0.28868	0.281081	0.04419	0.04613	0.0443505
4	TadCBEd	36	69	0.33921	0.33718	0.328128	0.31754	0.31252	0.306292	0.03363	0.03554	0.0341516
5	TadCBEe	39	78	0.33884	0.33471	0.325546	0.3132	0.30704	0.300633	0.04722	0.04755	0.0462718
6	TadCBEa V106W	42	52	0.25703	0.26126	0.248145	0.23663	0.23884	0.229197	0.01343	0.01435	0.0130522
7	TadCBEb V106W	62	63	0.29827	0.29838	0.2888	0.2737	0.27335	0.266276	0.02798	0.02789	0.0271521
8	TadCBEc V106W	62	80	0.26617	0.27046	0.259839	0.245	0.24881	0.241199	0.01594	0.0165	0.01526
9	TadCBEd V106W	70	70	0.27527	0.28007	0.267681	0.25489	0.25937	0.249903	0.01141	0.01167	0.0106513
10	BE4max	45	53	0.23298	0.2363	0.2241	0.21757	0.22146	0.212108	0.00236	0.00245	0.00156726
11	TadDE	70	40	0.35447	0.36089	0.347586	0.23433	0.24068	0.22886	0.25384	0.25755	0.251163
	Frac. reads editing: Average fraction of reads with any base editing reads between positions -9 through 20 (A>G or C>AGT)
	Frac. reads CBE: Average fraction of reads with any C>T base editing reads between positions -9 through 20
	Frac. reads ABE: Average fraction of reads with any A>G base editing reads between positions -9 through 20
