# Supplementary material for: Evolution of an adenine base editor into a small, efficient cytosine base editor with low off-target activity
Source: Nat Biotechnol. 2022 Nov 10;41(5):673–85. doi: 10.1038/s41587-022-01533-6 (PMC10188366; doi:10.1038/s41587-022-01533-6)
Supplement: Source Data Fig. 6 — Source data for Fig. 6 [file 41587_2022_1533_MOESM8_ESM.xlsx]

## Sheet: Fig 6a
CXCR4	C1				C7				C10				C12				C15				Indels				A2				A8				A11				A13				A16
	Rep1	Rep2	Rep3	Rep4	Rep1	Rep2	Rep3	Rep4	Rep1	Rep2	Rep3	Rep4	Rep1	Rep2	Rep3	Rep4	Rep1	Rep2	Rep3	Rep4	Rep1	Rep2	Rep3	Rep4	Rep1	Rep2	Rep3	Rep4	Rep1	Rep2	Rep3	Rep4	Rep1	Rep2	Rep3	Rep4	Rep1	Rep2	Rep3	Rep4	Rep1	Rep2	Rep3	Rep4
BE4max	0.894164	0.980644	1.95878	1.38481	79.4044	77.7128	51.5346	69.5825	0.0894164	0.0513875	0.0737614	0.17415	0.119222	0.192703	0.284801	0.318926	0.322441	0.340442	0.583945	0.602182	0.233024	0.276208	0.528624	0.874948	0.021677	0.017129	0.016391	0.008393	0.029805	0.023553	0.032783	0.039866	0.016258	0.014988	0.016391	0.008393	0.021677	0.017129	0.008196	0.008393	0.029805	0.012847	0.020489	0.020982
EvoA	10.6261	10.9316	15.4628	12.9853	79.7866	81.6214	74.2655	68.7612	4.09604	3.89065	6.1528	5.92167	0.110959	0.0437545	0.24892	0.244237	0.590207	0.58456	0.87654	0.728426	0.748383	0.38679	0.589324	0.981232	0.002361	0.026253	0.01702	0.00857	0.018887	0.028003	0.048933	0.023567	0.021247	0.015752	0.023403	0.006427	0.002361	0.007001	0.019148	0.006427	0.018887	0.012251	0.012765	0.010712
EvoFERNY	2.63839	2.9715	4.52449	3.5037	41.852	43.1659	50.7221	43.4633	2.74185	2.66588	5.70948	3.35575	0.202953	0.117829	0.191887	0.0907868	0.0119384	0.0110465	0.10436	0.0168124	0.346214	0.261433	0.363575	0.551446	0.019897	0.014729	0.013466	0.016812	0.035815	0.036822	0.040397	0.04035	0.015918	0.014729	0.016832	0.030262	0.019897	0.011046	0.010099	0.016812	0.011938	0.007364	0.010099	0.016812
YE1	0.0049412	0.0178485	0.0343709	0.0464548	51.0821	53.924	37.8982	48.1443	0.0469414	0.0767487	0.0365191	0.0488998	0.0197648	0.0142788	0.0128891	0.0195599	0.0049412	0.0392668	0.0386673	0.0611247	0.16306	0.319489	0.345857	0.232274	0.012353	0.008924	0.010741	0.01467	0.042	0.035697	0.030075	0.02934	0.014824	0.030343	0.010741	0.022005	0.014824	0.007139	0.010741	0.00489	0.009882	0.005355	0.021482	0.012225
TadCBEa	0.0940203	0.107389	0.200635	0.0960765	74.961	75.8416	68.0739	63.0552	0.744104	0.733138	0.957198	0.735097	0.0510396	0.0123911	0.114947	0.0223434	0.0429807	0.00619553	0.0543387	0.00893735	0.470102	0.367602	0.643705	0.350791	0.010745	0.016521	0.089868	0.011172	0.255198	0.214778	0.405451	0.382072	0.013431	0.012391	0.037619	0.008937	0.005373	0.020652	0.00627	0.011172	0.008059	0.018587	0.01881	0.017875
TadCBEb	0.229986	0.210638	0.446279	0.453216	78.9033	75.3065	72.1087	72.4362	0.529743	0.43458	1.3985	1.08154	0.0387617	0.026607	0.128872	0.0844629	0.0439299	0.0310414	0.107393	0.0535619	0.374696	0.39467	0.365138	0.374933	0.049098	0.011086	0.040571	0.0103	0.493566	0.407973	0.522648	0.887891	0.062019	0.013303	0.071596	0.016481	0.010336	0.006652	0.011933	0.00824	0.018089	0.02439	0.014319	0.024721
TadCBEc	0.238245	0.371985	0.442663	0.365341	79.9874	79.089	73.283	72.1835	0.342306	0.374267	0.450521	0.769743	0.156092	0.116388	0.256692	0.250454	0.0355999	0.0570529	0.0130966	0.0666345	0.221814	0.50663	0.667924	0.496312	0.032861	0.045642	0.128346	0.039062	0.331353	0.330907	0.547436	0.500908	0.019169	0.018257	0.023574	0.013786	0.024646	0.013693	0.005239	0.006893	0.008215	0.013693	0.013097	0.006893
TadCBEd	0.140809	0.488423	0.366494	0.449579	82.4535	90.5572	72.91	65.837	1.6351	1.40195	2.62376	2.23785	0.0632202	0.0180897	0.0638587	0.0351626	0.0862094	0.0994935	0.0943999	0.102976	0.58335	0.488423	0.527529	0.477207	0.022989	0.0361795	0.049976	0.01507	0.298859	0.189942	0.316517	0.660555	0.017242	0.0180897	0.022212	0.007535	0.002874	0	0.002776	0.007535	0.020116	0	0.016659	0.022605
TadCBEe	0.177131	0.298909	0.682904	0.645516	81.2595	83.0945	77.59	73.5889	0.828428	0.837402	1.63151	1.94078	0.0626771	0.0479168	0.165482	0.158734	0.0408764	0.0501985	0.060599	0.0148151	0.476891	0.449505	0.505769	0.656099	0.024526	0.022818	0.03263	0.002116	0.269784	0.387898	0.386901	0.54816	0.021801	0.022818	0.011654	0.042329	0.008175	0.013691	0.013984	0.008466	0.0109	0.006845	0.016315	0.014815
GFP	0.0162153	0.0190955	0.00657333	0.0133227	0.0108102	0.0222781	0.0153378	0.00666134	0.0351332	0.0159129	0.0175289	0.0310862	0.00540511	0.0222781	0.0153378	0.0111022	0.024323	0.00954775	0.00438222	0.00444089	0.0297281	0.0413736	0.0416311	0.0288658	0.01081	0.015913	0.004382	0.022204	0.064861	0.035008	0.048204	0.062172	0.029728	0.015913	0.015338	0.015543	0.01081	0.006365	0.006573	0.015543	0.008108	0.003183	0.017529	0.015543

## Sheet: Fig 6b
CCR5	C1				C9				C12				C14				C19				Indels				A2				A3				A10				A11				A18				A20
	Rep1	Rep2	Rep3	Rep4	Rep1	Rep2	Rep3	Rep4	Rep1	Rep2	Rep3	Rep4	Rep1	Rep2	Rep3	Rep4	Rep1	Rep2	Rep3	Rep4	Rep1	Rep2	Rep3	Rep4	Rep1	Rep2	Rep3	Rep4	Rep1	Rep2	Rep3	Rep4	Rep1	Rep2	Rep3	Rep4	Rep1	Rep2	Rep3	Rep4	Rep1	Rep2	Rep3	Rep4	Rep1	Rep2	Rep3	Rep4
BE4max	1.46323	1.84705	1.47608	1.88111	69.1029	68.8564	48.7506	66.9284	0.399292	0.458391	0.3663	0.360081	2.19105	2.63912	1.42531	2.24119	0.0657063	0.084263	0.0253872	0.105541	0.197119	0.266271	0.304646	0.369393	0.007582	0.016853	0.007253	0.024833	0.01769	0.013482	0.007253	0.009312	0.01769	0.006741	0.01088	0.015521	0.01769	0.010112	0.02176	0.012417	0.012636	0.026964	0.02176	0.006208	0.027799	0.020223	0.047148	0.0155207
EvoA	0.583001	0.571216	0.785369	0.314547	76.2964	79.4971	75.9444	71.2925	0.314514	0.250118	0.294513	0.178917	2.63885	2.55188	2.86514	2.61449	0.0306843	0.0743595	0.0690834	0.0173145	0.457707	0.304198	0.421772	0.539636	0.007671	0.02704	0.021816	0.014429	0.005114	0.00676	0.007272	0.0202	0.017899	0.01352	0.007272	0.008657	0.005114	0.00338	0.003636	0.011543	0.017899	0.01352	0.025452	0.014429	0.028127	0.02366	0.014544	0.034629
EvoFERNY	1.21934	1.28651	1.82918	1.73352	10.4514	10.7432	13.2796	10.5086	0.299995	0.189013	0.468097	0.329235	0.116127	0.189013	0.0504105	0.167977	0.0193545	0.0121944	0.0072015	0.0134381	0.49354	0.713371	0.496903	0.994423	0.004839	0.030486	0.007201	0	0.029032	0.006097	0.028806	0.013438	0.024193	0.018292	0.007201	0.006719	0.004839	0.012194	0.007201	0	0.024193	0.006097	0.028806	0.006719	0.009677	0.024389	0.014403	0.00671907
YE1	0.171644	0.177151	0.0343712	0.115882	7.13754	6.75513	5.88033	6.33593	0.0400503	0.0601644	0.065878	0.0344514	0.520655	0.832275	0.730387	0.902001	0.0514933	0.0601644	0.0257784	0.0313195	0.102987	0.0835617	0.131756	0.119014	0.0286074	0.0267398	0.0257784	0.0156597	0	0.0133699	0.0229141	0.0187917	0.0171644	0.0133699	0.0114571	0.0187917	0.0314681	0.0133699	0.0315069	0.0125278	0.0171644	0.0200548	0.0114571	0.0281875	0.0143037	0.0233973	0.0229141	0.0250556
TadCBEa	0.538208	0.363692	0.60477	0.612509	57.1307	57.747	54.2249	50.0883	0.12329	0.218832	0.113572	0.011779	0.229983	0.147943	0.176036	0.113864	0.0403063	0.00308214	0.0113572	0.0235581	0.505015	0.406842	0.743896	0.734226	0.139887	0.092464	0.144804	0.003926	0.106693	0.089382	0.096536	0.227728	0.087726	0.132532	0.090857	0.145275	0.011855	0.015411	0.014196	0.015705	0.007113	0.018493	0.011357	0.023558	0.011855	0.021575	0.028393	0.0431898
TadCBEb	0.457551	0.670329	0.729857	0.855688	52.7381	56.5392	61.6953	54.5944	0.208413	0.158944	0.153654	0.259956	0.162898	0.11748	0.0800282	0.101094	0.0239555	0.0138212	0.0128045	0.0324945	0.692315	0.691061	0.521784	0.711268	0.047911	0.062196	0.051218	0.068599	0.093427	0.093293	0.099235	0.104704	0.105404	0.093293	0.195269	0.126367	0.026351	0.006911	0.038414	0.054157	0.009582	0.003455	0.006402	0.021663	0.026351	0.031098	0.016006	0.036105
TadCBEc	0.570901	0.481895	0.54782	0.304522	68.4909	67.5444	70.7525	66.1704	0.152817	0.230621	0.0798904	0.332205	0.175884	0.247831	0.281519	0.196862	0.0259501	0.0413053	0.0266301	0.0123039	0.412318	0.5886	0.585863	0.319902	0.063433	0.013768	0.015217	0.024608	0.098034	0.086053	0.060869	0.086127	0.080734	0.068842	0.182607	0.055368	0.014417	0.034421	0.003804	0.01538	0.014417	0.006884	0.022826	0.027684	0.02595	0.037863	0.022826	0.0153799
TadCBEd	0.726735	0.542965	0.747332	1.02758	73.5204	74.9095	72.0097	66.4309	0.495781	0.440667	0.593243	0.81541	0.197081	0.0511489	0.0693401	0.0208013	0.0277145	0.0236072	0.0154089	0.0291218	0.455749	0.129839	0.558573	0.482589	0.040032	0.051149	0.038522	0.012481	0	0.094429	0.015409	0.00416	0.015397	0.047214	0.096306	0.012481	0.009238	0.011804	0.061636	0.012481	0.012318	0.003935	0.015409	0	0.046191	0.04328	0.03467	0.0374423
TadCBEe	0.854479	0.769483	1.05951	0.707752	72.1372	75.4158	76.5992	68.4683	0.755785	0.756385	0.947981	0.781198	0.233748	0.199738	0.254919	0.257061	0.0311664	0.0261952	0.0238987	0.036723	0.457107	0.428946	0.462041	0.494091	0.059736	0.078585	0.071696	0.030046	0.033764	0.026195	0.107544	0.133538	0.020778	0.08186	0.139409	0.096815	0.01818	0.013098	0.007966	0.010015	0.020778	0.036018	0.011949	0	0.025972	0.032744	0.039831	0.0233692
GFP	0.010282	0.012458	0.0183942	0.0222434	0.0385574	0.0332212	0.0367884	0.0540197	0.025705	0.0083053	0.00919709	0.0127105	0.020564	0.0166106	0.0137956	0.0285987	0.0179935	0.0166106	0.0137956	0.0222434	0.0411279	0.0332212	0.0459855	0.0508421	0.017993	0.012458	0	0.012711	0.012852	0.020763	0.004599	0.009533	0.017993	0.016611	0.009197	0.006355	0.00257	0.016611	0.009197	0.003178	0.012852	0.004153	0.009197	0.015888	0.033416	0.016611	0.027591	0.00953289

## Sheet: Fig 6c
BCL11a	C6			C8			C12			C14			C15			Indels			A4			A7			A9			A16			A19			A20
	Rep1	Rep2	Rep3	Rep1	Rep2	Rep3	Rep1	Rep2	Rep3	Rep1	Rep2	Rep3	Rep1	Rep2	Rep3	Rep1	Rep2	Rep3	Rep1	Rep2	Rep3	Rep1	Rep2	Rep3	Rep1	Rep2	Rep3	Rep1	Rep2	Rep3	Rep1	Rep2	Rep3	Rep1	Rep2	Rep3
BE4max	7.91458	7.59644	5.47895	1.47818	1.74074	1.54079	0.029712	0.149354	0.010446	0.583101	0.303857	0.532748	0.137419	0.072102	0.088791	1.88672	3.03857	1.11773	0.022284	0	0.015669	0.022284	0.041201	0.020892	0.029712	0.077252	0.010446	0.007428	0.020601	0.020892	0.03714	0.097852	0.036561	0.025998	0.092702	0.031338
EvoA	7.73388	8.34757	5.90941	0.30028	0.635915	0.430834	0.340318	0.436598	0.267816	0.393701	0.697608	0.47741	0.413719	0.436598	0.291104	1.02095	2.23994	1.43223	0.006673	0.004746	0.02911	0.040037	0.028474	0.023288	0.026692	0.004746	0.017466	0.020019	0.023728	0.023288	0.013346	0.028474	0.005822	0.026692	0.023728	0.02911
EvoFERNY	3.26008	2.56231	2.33975	0.463493	0.287034	0.263049	0.229143	0.182022	0.096913	0.010416	0.063008	0.048456	0.057286	0.028003	0.027689	0.18748	0.189023	0.235359	0.062493	0	0.027689	0.026039	0.021003	0.020767	0.005208	0.007001	0	0.031247	0.035004	0.027689	0.015623	0.014002	0.027689	0.020831	0.007001	0.020767
YE1	1.96575	2.22463	1.89079	0.090449	0.167711	0.114861	0.042209	0.009865	0.035342	0.03015	0.019731	0.008835	0.01809	0.024663	0.026506	2.01399	0.956938	0.362255	0.00603	0	0.008835	0.02412	0.009865	0.026506	0.01206	0.014798	0.008835	0.02412	0.014798	0.017671	0.02412	0.009865	0.008835	0.042209	0.009865	0.008835
TadCBEa	16.6196	17.5895	7.40069	0.158054	0.218559	0.127345	0.038316	0.02732	0.058775	0.038316	0.031873	0.044081	0.009579	0.02732	0.024489	1.05848	0.774064	0.328158	0.062264	0.09562	0.014694	0.062264	0.104726	0.073468	0.023948	0.018213	0.024489	0.009579	0.018213	0.024489	0.00479	0	0.014694	0.019158	0.018213	0.009796
TadCBEb	21.1694	21.8592	9.06758	0.451855	0.492302	0.336615	0.122001	0.154448	0.176723	0.040667	0.028959	0.067323	0.013556	0.009653	0.021038	0.718449	1.13905	0.816292	0.334373	0.361987	0.210385	0.212372	0.17858	0.201969	0.013556	0.009653	0.016831	0.022593	0.014479	0.016831	0.018074	0.038612	0.021038	0.027111	0.043438	0.021038
TadCBEc	20.6713	24.8662	11.2075	0.621242	0.517007	0.284001	0.04008	0.040816	0.052593	0.01002	0.045351	0.036815	0.01002	0.027211	0.068371	1.52305	1.6644	1.7829	0.240481	0.190476	0.226149	0.170341	0.154195	0.120964	0.03006	0.390023	0.005259	0.03006	0.031746	0.015778	0.01002	0.022676	0.005259	0.02004	0.022676	0.021037
TadCBEd	30.4338	25.692	12.8436	0.787789	0.547984	0.644482	1.02303	0.632289	0.789162	0.021883	0.028102	0.026305	0.021883	0.035127	0.039458	0.968324	3.28088	1.52571	0.032825	0.014051	0.052611	0.235243	0.105381	0.322241	0.021883	0.021076	0.013153	0.032825	0.014051	0.019729	0.016412	0.007025	0.019729	0.016412	0.028102	0.026305
TadCBEe	22.498	23.7386	12.4852	0.344006	0.802242	0.541547	0.751522	0.923062	0.850398	0.026462	0.038662	0.033847	0.047632	0.043495	0.025385	0.783276	2.13126	0.376544	0.105848	0.096656	0.067693	0.158772	0.222308	0.173464	0.005292	0.019331	0.016923	0.015877	0.019331	0.025385	0.02117	0.024164	0.025385	0.026462	0.028997	0.016923
GFP	0.054111	0.047189	0.059934	0.018037	0.023595	0.023974	0.046896	0.017696	0.023974	0.046896	0.023595	0	0.032466	0.017696	0.041954	0.104614	0.147467	0.095895	0.021644	0.005899	0.011987	0.018037	0.011797	0.029967	0.014429	0.017696	0.005993	0.014429	0.041291	0.029967	0.021644	0.023595	0.023974	0.010822	0.047189	0.041954
